# Supplementary material for: Incremental parameter estimation of kinetic metabolic network models
Source: BMC Syst Biol. 2012 Nov 21;6:142. doi: 10.1186/1752-0509-6-142 (PMC3568022; doi:10.1186/1752-0509-6-142)
Supplement: Additional file 1 — Incremental Estimation Code. Additional file 1 contains MATLAB codes for the parameter estimations in the two case studies: branched pathway model and L. lactis pathway model. [file 1752-0509-6-142-S1.zip]

Archive with 162 entries (132 files):
- Incremental_Estimation_JIA_2012_BMC_Systems_Biology/
- Incremental_Estimation_JIA_2012_BMC_Systems_Biology/.DS_Store
- __MACOSX/
- __MACOSX/Incremental_Estimation_JIA_2012_BMC_Systems_Biology/
- __MACOSX/Incremental_Estimation_JIA_2012_BMC_Systems_Biology/._.DS_Store
- Incremental_Estimation_JIA_2012_BMC_Systems_Biology/Branch/
- Incremental_Estimation_JIA_2012_BMC_Systems_Biology/Branch/CompleteData/
- Incremental_Estimation_JIA_2012_BMC_Systems_Biology/Branch/CompleteData/Noise_PolyfitCenSlope/
- Incremental_Estimation_JIA_2012_BMC_Systems_Biology/Branch/CompleteData/Noise_PolyfitCenSlope/incrDe_Noi_cen/
- Incremental_Estimation_JIA_2012_BMC_Systems_Biology/Branch/CompleteData/Noise_PolyfitCenSlope/incrDe_Noi_cen/Branch_Results.mat
- Incremental_Estimation_JIA_2012_BMC_Systems_Biology/Branch/CompleteData/Noise_PolyfitCenSlope/incrDe_Noi_cen/Central_Diff.m
- Incremental_Estimation_JIA_2012_BMC_Systems_Biology/Branch/CompleteData/Noise_PolyfitCenSlope/incrDe_Noi_cen/GMA_Model.m
- Incremental_Estimation_JIA_2012_BMC_Systems_Biology/Branch/CompleteData/Noise_PolyfitCenSlope/incrDe_Noi_cen/Main_ParaEsti.m
- Incremental_Estimation_JIA_2012_BMC_Systems_Biology/Branch/CompleteData/Noise_PolyfitCenSlope/incrDe_Noi_cen/Main_ProdData.m
- Incremental_Estimation_JIA_2012_BMC_Systems_Biology/Branch/CompleteData/Noise_PolyfitCenSlope/incrDe_Noi_cen/PE_MinDeLS.m
- Incremental_Estimation_JIA_2012_BMC_Systems_Biology/Branch/CompleteData/Noise_PolyfitCenSlope/incrODE_Noi_cen/
- Incremental_Estimation_JIA_2012_BMC_Systems_Biology/Branch/CompleteData/Noise_PolyfitCenSlope/incrODE_Noi_cen/Branch_Results.mat
- Incremental_Estimation_JIA_2012_BMC_Systems_Biology/Branch/CompleteData/Noise_PolyfitCenSlope/incrODE_Noi_cen/Central_Diff.m
- Incremental_Estimation_JIA_2012_BMC_Systems_Biology/Branch/CompleteData/Noise_PolyfitCenSlope/incrODE_Noi_cen/GMA_Model.m
- Incremental_Estimation_JIA_2012_BMC_Systems_Biology/Branch/CompleteData/Noise_PolyfitCenSlope/incrODE_Noi_cen/Main_ParaEsti.m
- Incremental_Estimation_JIA_2012_BMC_Systems_Biology/Branch/CompleteData/Noise_PolyfitCenSlope/incrODE_Noi_cen/Main_ProdData.m
- Incremental_Estimation_JIA_2012_BMC_Systems_Biology/Branch/CompleteData/Noise_PolyfitCenSlope/incrODE_Noi_cen/PE_MinLS.m
- Incremental_Estimation_JIA_2012_BMC_Systems_Biology/Branch/CompleteData/Noise_PolyfitCenSlope/simuDe_Noi_cen/
- Incremental_Estimation_JIA_2012_BMC_Systems_Biology/Branch/CompleteData/Noise_PolyfitCenSlope/simuDe_Noi_cen/Branch_Results.mat
- Incremental_Estimation_JIA_2012_BMC_Systems_Biology/Branch/CompleteData/Noise_PolyfitCenSlope/simuDe_Noi_cen/Central_Diff.m
- Incremental_Estimation_JIA_2012_BMC_Systems_Biology/Branch/CompleteData/Noise_PolyfitCenSlope/simuDe_Noi_cen/GMA_Model.m
- Incremental_Estimation_JIA_2012_BMC_Systems_Biology/Branch/CompleteData/Noise_PolyfitCenSlope/simuDe_Noi_cen/Main_ParaEsti.m
- Incremental_Estimation_JIA_2012_BMC_Systems_Biology/Branch/CompleteData/Noise_PolyfitCenSlope/simuDe_Noi_cen/Main_ProdData.m
- Incremental_Estimation_JIA_2012_BMC_Systems_Biology/Branch/CompleteData/Noise_PolyfitCenSlope/simuDe_Noi_cen/PE_MinDeLS.m
- Incremental_Estimation_JIA_2012_BMC_Systems_Biology/Branch/CompleteData/Noise_PolyfitCenSlope/simuODE_Noi_cen/
- Incremental_Estimation_JIA_2012_BMC_Systems_Biology/Branch/CompleteData/Noise_PolyfitCenSlope/simuODE_Noi_cen/Branch_Results.mat
- Incremental_Estimation_JIA_2012_BMC_Systems_Biology/Branch/CompleteData/Noise_PolyfitCenSlope/simuODE_Noi_cen/Central_Diff.m
- Incremental_Estimation_JIA_2012_BMC_Systems_Biology/Branch/CompleteData/Noise_PolyfitCenSlope/simuODE_Noi_cen/GMA_Model.m
- Incremental_Estimation_JIA_2012_BMC_Systems_Biology/Branch/CompleteData/Noise_PolyfitCenSlope/simuODE_Noi_cen/Main_ParaEsti.m
- Incremental_Estimation_JIA_2012_BMC_Systems_Biology/Branch/CompleteData/Noise_PolyfitCenSlope/simuODE_Noi_cen/Main_ProdData.m
- Incremental_Estimation_JIA_2012_BMC_Systems_Biology/Branch/CompleteData/Noise_PolyfitCenSlope/simuODE_Noi_cen/PE_MinLS.m
- Incremental_Estimation_JIA_2012_BMC_Systems_Biology/Branch/CompleteData/NoiseFree_CenSlope/
- Incremental_Estimation_JIA_2012_BMC_Systems_Biology/Branch/CompleteData/NoiseFree_CenSlope/incrDe_noNoi_cen/
- Incremental_Estimation_JIA_2012_BMC_Systems_Biology/Branch/CompleteData/NoiseFree_CenSlope/incrDe_noNoi_cen/Branch_Results.mat
- Incremental_Estimation_JIA_2012_BMC_Systems_Biology/Branch/CompleteData/NoiseFree_CenSlope/incrDe_noNoi_cen/Central_Diff.m
- Incremental_Estimation_JIA_2012_BMC_Systems_Biology/Branch/CompleteData/NoiseFree_CenSlope/incrDe_noNoi_cen/GMA_Model.m
- Incremental_Estimation_JIA_2012_BMC_Systems_Biology/Branch/CompleteData/NoiseFree_CenSlope/incrDe_noNoi_cen/Main_ParaEsti.m
- Incremental_Estimation_JIA_2012_BMC_Systems_Biology/Branch/CompleteData/NoiseFree_CenSlope/incrDe_noNoi_cen/Main_ProdData.m
- Incremental_Estimation_JIA_2012_BMC_Systems_Biology/Branch/CompleteData/NoiseFree_CenSlope/incrDe_noNoi_cen/PE_MinDeLS.m
- Incremental_Estimation_JIA_2012_BMC_Systems_Biology/Branch/CompleteData/NoiseFree_CenSlope/incrODE_noNoi_cen/
- Incremental_Estimation_JIA_2012_BMC_Systems_Biology/Branch/CompleteData/NoiseFree_CenSlope/incrODE_noNoi_cen/Branch_Results.mat
- Incremental_Estimation_JIA_2012_BMC_Systems_Biology/Branch/CompleteData/NoiseFree_CenSlope/incrODE_noNoi_cen/Central_Diff.m
- Incremental_Estimation_JIA_2012_BMC_Systems_Biology/Branch/CompleteData/NoiseFree_CenSlope/incrODE_noNoi_cen/GMA_Model.m
- Incremental_Estimation_JIA_2012_BMC_Systems_Biology/Branch/CompleteData/NoiseFree_CenSlope/incrODE_noNoi_cen/Main_ParaEsti.m
- Incremental_Estimation_JIA_2012_BMC_Systems_Biology/Branch/CompleteData/NoiseFree_CenSlope/incrODE_noNoi_cen/Main_ProdData.m
- Incremental_Estimation_JIA_2012_BMC_Systems_Biology/Branch/CompleteData/NoiseFree_CenSlope/incrODE_noNoi_cen/PE_MinLS.m
- Incremental_Estimation_JIA_2012_BMC_Systems_Biology/Branch/CompleteData/NoiseFree_CenSlope/simuDe_noNoi_cen/
- Incremental_Estimation_JIA_2012_BMC_Systems_Biology/Branch/CompleteData/NoiseFree_CenSlope/simuDe_noNoi_cen/Branch_Results.mat
- Incremental_Estimation_JIA_2012_BMC_Systems_Biology/Branch/CompleteData/NoiseFree_CenSlope/simuDe_noNoi_cen/Central_Diff.m
- Incremental_Estimation_JIA_2012_BMC_Systems_Biology/Branch/CompleteData/NoiseFree_CenSlope/simuDe_noNoi_cen/GMA_Model.m
- Incremental_Estimation_JIA_2012_BMC_Systems_Biology/Branch/CompleteData/NoiseFree_CenSlope/simuDe_noNoi_cen/Main_ParaEsti.m
- Incremental_Estimation_JIA_2012_BMC_Systems_Biology/Branch/CompleteData/NoiseFree_CenSlope/simuDe_noNoi_cen/Main_ProdData.m
- Incremental_Estimation_JIA_2012_BMC_Systems_Biology/Branch/CompleteData/NoiseFree_CenSlope/simuDe_noNoi_cen/PE_MinDeLS.m
- Incremental_Estimation_JIA_2012_BMC_Systems_Biology/Branch/CompleteData/NoiseFree_CenSlope/simuODE_noNoi_cen/
- Incremental_Estimation_JIA_2012_BMC_Systems_Biology/Branch/CompleteData/NoiseFree_CenSlope/simuODE_noNoi_cen/Branch_Results.mat
- Incremental_Estimation_JIA_2012_BMC_Systems_Biology/Branch/CompleteData/NoiseFree_CenSlope/simuODE_noNoi_cen/Central_Diff.m
- Incremental_Estimation_JIA_2012_BMC_Systems_Biology/Branch/CompleteData/NoiseFree_CenSlope/simuODE_noNoi_cen/GMA_Model.m
- Incremental_Estimation_JIA_2012_BMC_Systems_Biology/Branch/CompleteData/NoiseFree_CenSlope/simuODE_noNoi_cen/Main_ParaEsti.m
- Incremental_Estimation_JIA_2012_BMC_Systems_Biology/Branch/CompleteData/NoiseFree_CenSlope/simuODE_noNoi_cen/Main_ProdData.m
- Incremental_Estimation_JIA_2012_BMC_Systems_Biology/Branch/CompleteData/NoiseFree_CenSlope/simuODE_noNoi_cen/PE_MinLS.m
- Incremental_Estimation_JIA_2012_BMC_Systems_Biology/Branch/CompleteData/NoiseFree_TrueSlope/
- Incremental_Estimation_JIA_2012_BMC_Systems_Biology/Branch/CompleteData/NoiseFree_TrueSlope/incrDe_noNoi_tru/
- Incremental_Estimation_JIA_2012_BMC_Systems_Biology/Branch/CompleteData/NoiseFree_TrueSlope/incrDe_noNoi_tru/Branch_Results.mat
- Incremental_Estimation_JIA_2012_BMC_Systems_Biology/Branch/CompleteData/NoiseFree_TrueSlope/incrDe_noNoi_tru/Central_Diff.m
- Incremental_Estimation_JIA_2012_BMC_Systems_Biology/Branch/CompleteData/NoiseFree_TrueSlope/incrDe_noNoi_tru/GMA_Model.m
- Incremental_Estimation_JIA_2012_BMC_Systems_Biology/Branch/CompleteData/NoiseFree_TrueSlope/incrDe_noNoi_tru/Main_ParaEsti.m
- Incremental_Estimation_JIA_2012_BMC_Systems_Biology/Branch/CompleteData/NoiseFree_TrueSlope/incrDe_noNoi_tru/Main_ProdData.m
- Incremental_Estimation_JIA_2012_BMC_Systems_Biology/Branch/CompleteData/NoiseFree_TrueSlope/incrDe_noNoi_tru/PE_MinDeLS.m
- Incremental_Estimation_JIA_2012_BMC_Systems_Biology/Branch/CompleteData/NoiseFree_TrueSlope/incrODE_noNoi_tru/
- Incremental_Estimation_JIA_2012_BMC_Systems_Biology/Branch/CompleteData/NoiseFree_TrueSlope/incrODE_noNoi_tru/Branch_Results.mat
- Incremental_Estimation_JIA_2012_BMC_Systems_Biology/Branch/CompleteData/NoiseFree_TrueSlope/incrODE_noNoi_tru/Central_Diff.m
- Incremental_Estimation_JIA_2012_BMC_Systems_Biology/Branch/CompleteData/NoiseFree_TrueSlope/incrODE_noNoi_tru/GMA_Model.m
- Incremental_Estimation_JIA_2012_BMC_Systems_Biology/Branch/CompleteData/NoiseFree_TrueSlope/incrODE_noNoi_tru/Main_ParaEsti.m
- Incremental_Estimation_JIA_2012_BMC_Systems_Biology/Branch/CompleteData/NoiseFree_TrueSlope/incrODE_noNoi_tru/Main_ProdData.m
- Incremental_Estimation_JIA_2012_BMC_Systems_Biology/Branch/CompleteData/NoiseFree_TrueSlope/incrODE_noNoi_tru/PE_MinLS.m
- Incremental_Estimation_JIA_2012_BMC_Systems_Biology/Branch/CompleteData/NoiseFree_TrueSlope/simuDe_noNoi_tru/
- Incremental_Estimation_JIA_2012_BMC_Systems_Biology/Branch/CompleteData/NoiseFree_TrueSlope/simuDe_noNoi_tru/Branch_Results.mat
- Incremental_Estimation_JIA_2012_BMC_Systems_Biology/Branch/CompleteData/NoiseFree_TrueSlope/simuDe_noNoi_tru/Central_Diff.m
- Incremental_Estimation_JIA_2012_BMC_Systems_Biology/Branch/CompleteData/NoiseFree_TrueSlope/simuDe_noNoi_tru/GMA_Model.m
- Incremental_Estimation_JIA_2012_BMC_Systems_Biology/Branch/CompleteData/NoiseFree_TrueSlope/simuDe_noNoi_tru/Main_ParaEsti.m
- Incremental_Estimation_JIA_2012_BMC_Systems_Biology/Branch/CompleteData/NoiseFree_TrueSlope/simuDe_noNoi_tru/Main_ProdData.m
- Incremental_Estimation_JIA_2012_BMC_Systems_Biology/Branch/CompleteData/NoiseFree_TrueSlope/simuDe_noNoi_tru/PE_MinDeLS.m
- Incremental_Estimation_JIA_2012_BMC_Systems_Biology/Branch/CompleteData/NoiseFree_TrueSlope/simuODE_noNoi_tru/
- Incremental_Estimation_JIA_2012_BMC_Systems_Biology/Branch/CompleteData/NoiseFree_TrueSlope/simuODE_noNoi_tru/Branch_Results.mat
- Incremental_Estimation_JIA_2012_BMC_Systems_Biology/Branch/CompleteData/NoiseFree_TrueSlope/simuODE_noNoi_tru/Central_Diff.m
- Incremental_Estimation_JIA_2012_BMC_Systems_Biology/Branch/CompleteData/NoiseFree_TrueSlope/simuODE_noNoi_tru/GMA_Model.m
- Incremental_Estimation_JIA_2012_BMC_Systems_Biology/Branch/CompleteData/NoiseFree_TrueSlope/simuODE_noNoi_tru/Main_ParaEsti.m
- Incremental_Estimation_JIA_2012_BMC_Systems_Biology/Branch/CompleteData/NoiseFree_TrueSlope/simuODE_noNoi_tru/Main_ProdData.m
- Incremental_Estimation_JIA_2012_BMC_Systems_Biology/Branch/CompleteData/NoiseFree_TrueSlope/simuODE_noNoi_tru/PE_MinLS.m
- Incremental_Estimation_JIA_2012_BMC_Systems_Biology/Branch/X3miss/
- Incremental_Estimation_JIA_2012_BMC_Systems_Biology/Branch/X3miss/incrDe_X3/
- Incremental_Estimation_JIA_2012_BMC_Systems_Biology/Branch/X3miss/incrDe_X3/Branch_Results.mat
- Incremental_Estimation_JIA_2012_BMC_Systems_Biology/Branch/X3miss/incrDe_X3/Central_Diff.m
- Incremental_Estimation_JIA_2012_BMC_Systems_Biology/Branch/X3miss/incrDe_X3/GMA_Model.m
- Incremental_Estimation_JIA_2012_BMC_Systems_Biology/Branch/X3miss/incrDe_X3/Main_ParaEsti.m
- Incremental_Estimation_JIA_2012_BMC_Systems_Biology/Branch/X3miss/incrDe_X3/Main_ProdData.m
- Incremental_Estimation_JIA_2012_BMC_Systems_Biology/Branch/X3miss/incrDe_X3/PE_MinDeLS.m
- Incremental_Estimation_JIA_2012_BMC_Systems_Biology/Branch/X3miss/incrDe_X3/poly_cof.mat
- Incremental_Estimation_JIA_2012_BMC_Systems_Biology/Branch/X3miss/incrDe_X3/returnVelocity3.m
- Incremental_Estimation_JIA_2012_BMC_Systems_Biology/Branch/X3miss/incrODE_X3/
- Incremental_Estimation_JIA_2012_BMC_Systems_Biology/Branch/X3miss/incrODE_X3/Branch_Results.mat
- Incremental_Estimation_JIA_2012_BMC_Systems_Biology/Branch/X3miss/incrODE_X3/Central_Diff.m
- Incremental_Estimation_JIA_2012_BMC_Systems_Biology/Branch/X3miss/incrODE_X3/GMA_Model.m
- Incremental_Estimation_JIA_2012_BMC_Systems_Biology/Branch/X3miss/incrODE_X3/Main_ParaEsti.asv
- Incremental_Estimation_JIA_2012_BMC_Systems_Biology/Branch/X3miss/incrODE_X3/Main_ParaEsti.m
- Incremental_Estimation_JIA_2012_BMC_Systems_Biology/Branch/X3miss/incrODE_X3/Main_ProdData.m
- Incremental_Estimation_JIA_2012_BMC_Systems_Biology/Branch/X3miss/incrODE_X3/PE_MinLS.m
- Incremental_Estimation_JIA_2012_BMC_Systems_Biology/Branch/X3miss/incrODE_X3/poly_cof.mat
- Incremental_Estimation_JIA_2012_BMC_Systems_Biology/Branch/X3miss/incrODE_X3/returnVelocity3.m
- Incremental_Estimation_JIA_2012_BMC_Systems_Biology/Branch/X3miss/simuDe_X3/
- Incremental_Estimation_JIA_2012_BMC_Systems_Biology/Branch/X3miss/simuDe_X3/Branch_Results.mat
- Incremental_Estimation_JIA_2012_BMC_Systems_Biology/Branch/X3miss/simuDe_X3/Central_Diff.m
- Incremental_Estimation_JIA_2012_BMC_Systems_Biology/Branch/X3miss/simuDe_X3/GMA_Model.m
- Incremental_Estimation_JIA_2012_BMC_Systems_Biology/Branch/X3miss/simuDe_X3/Main_ParaEsti.m
- Incremental_Estimation_JIA_2012_BMC_Systems_Biology/Branch/X3miss/simuDe_X3/Main_ProdData.m
- Incremental_Estimation_JIA_2012_BMC_Systems_Biology/Branch/X3miss/simuDe_X3/PE_MinDeLS.m
- Incremental_Estimation_JIA_2012_BMC_Systems_Biology/Branch/X3miss/simuDe_X3/poly_cof.mat
- Incremental_Estimation_JIA_2012_BMC_Systems_Biology/Branch/X3miss/simuDe_X3/returnVelocity3.m
- Incremental_Estimation_JIA_2012_BMC_Systems_Biology/Branch/X3miss/simuODE_X3/
- Incremental_Estimation_JIA_2012_BMC_Systems_Biology/Branch/X3miss/simuODE_X3/Branch_Results.mat
- Incremental_Estimation_JIA_2012_BMC_Systems_Biology/Branch/X3miss/simuODE_X3/Central_Diff.m
- Incremental_Estimation_JIA_2012_BMC_Systems_Biology/Branch/X3miss/simuODE_X3/GMA_Model.m
- Incremental_Estimation_JIA_2012_BMC_Systems_Biology/Branch/X3miss/simuODE_X3/Main_ParaEsti.m
- Incremental_Estimation_JIA_2012_BMC_Systems_Biology/Branch/X3miss/simuODE_X3/Main_ProdData.m
- Incremental_Estimation_JIA_2012_BMC_Systems_Biology/Branch/X3miss/simuODE_X3/PE_MinLS.m
- Incremental_Estimation_JIA_2012_BMC_Systems_Biology/Branch/X3miss/simuODE_X3/poly_cof.mat
- Incremental_Estimation_JIA_2012_BMC_Systems_Biology/Branch/X3miss/simuODE_X3/returnVelocity3.m
- Incremental_Estimation_JIA_2012_BMC_Systems_Biology/Lactis/
- Incremental_Estimation_JIA_2012_BMC_Systems_Biology/Lactis/incrDe/
- Incremental_Estimation_JIA_2012_BMC_Systems_Biology/Lactis/incrDe/Central_Diff.m
- Incremental_Estimation_JIA_2012_BMC_Systems_Biology/Lactis/incrDe/Lactis_Results.mat
- Incremental_Estimation_JIA_2012_BMC_Systems_Biology/Lactis/incrDe/Main_ParaEsti.m
- Incremental_Estimation_JIA_2012_BMC_Systems_Biology/Lactis/incrDe/PE_MinDeLS.m
- Incremental_Estimation_JIA_2012_BMC_Systems_Biology/Lactis/incrDe/returnVelocity.m
- Incremental_Estimation_JIA_2012_BMC_Systems_Biology/Lactis/incrDe/Splinedata.mat
- Incremental_Estimation_JIA_2012_BMC_Systems_Biology/Lactis/incrODE/
- Incremental_Estimation_JIA_2012_BMC_Systems_Biology/Lactis/incrODE/Central_Diff.m
- Incremental_Estimation_JIA_2012_BMC_Systems_Biology/Lactis/incrODE/Lactis_Results.mat
- Incremental_Estimation_JIA_2012_BMC_Systems_Biology/Lactis/incrODE/Main_ParaEsti.m
- Incremental_Estimation_JIA_2012_BMC_Systems_Biology/Lactis/incrODE/PE_MinLS.m
- Incremental_Estimation_JIA_2012_BMC_Systems_Biology/Lactis/incrODE/returnVelocity.m
- Incremental_Estimation_JIA_2012_BMC_Systems_Biology/Lactis/incrODE/Splinedata.mat
- Incremental_Estimation_JIA_2012_BMC_Systems_Biology/Lactis/simuDe/
- Incremental_Estimation_JIA_2012_BMC_Systems_Biology/Lactis/simuDe/Central_Diff.m
- Incremental_Estimation_JIA_2012_BMC_Systems_Biology/Lactis/simuDe/Lactis_Results.mat
- Incremental_Estimation_JIA_2012_BMC_Systems_Biology/Lactis/simuDe/Main_ParaEsti.m
- Incremental_Estimation_JIA_2012_BMC_Systems_Biology/Lactis/simuDe/PE_MinDeLS.m
- Incremental_Estimation_JIA_2012_BMC_Systems_Biology/Lactis/simuDe/returnVelocity.m
- Incremental_Estimation_JIA_2012_BMC_Systems_Biology/Lactis/simuDe/Splinedata.mat
- Incremental_Estimation_JIA_2012_BMC_Systems_Biology/Lactis/simuODE/
- Incremental_Estimation_JIA_2012_BMC_Systems_Biology/Lactis/simuODE/Central_Diff.m
- Incremental_Estimation_JIA_2012_BMC_Systems_Biology/Lactis/simuODE/Lactis_Results.mat
- Incremental_Estimation_JIA_2012_BMC_Systems_Biology/Lactis/simuODE/Main_ParaEsti.m
- Incremental_Estimation_JIA_2012_BMC_Systems_Biology/Lactis/simuODE/PE_MinLS.m
- Incremental_Estimation_JIA_2012_BMC_Systems_Biology/Lactis/simuODE/returnVelocity.m
- Incremental_Estimation_JIA_2012_BMC_Systems_Biology/Lactis/simuODE/Splinedata.mat
- Incremental_Estimation_JIA_2012_BMC_Systems_Biology/readme.txt
