# Supplementary material for: Incremental parameter estimation of kinetic metabolic network models
Source: BMC Syst Biol. 2012 Nov 21;6:142. doi: 10.1186/1752-0509-6-142 (PMC3568022; doi:10.1186/1752-0509-6-142)
Supplement: Additional file 1 — Incremental Estimation Code. Additional file 1 contains MATLAB codes for the parameter estimations in the two case studies: branched pathway model and L. lactis pathway model. [file 1752-0509-6-142-S1.zip › Incremental_Estimation_JIA_2012_BMC_Systems_Biology/Branch/CompleteData/Noise_PolyfitCenSlope/incrDe_Noi_cen/PE_MinDeLS.m]

function [deLS,g]=PE_MinDeLS(pars)
% objective function file for slope error minimization

load Branch_Results;  
[ro,co]=size(XROS);
StoGMA=[1, -1,  0,  0, -1,  0; % stoichiometric matrix
        0,  1, -1,  0,  0,  0;
        0,  0,  1, -1,  0,  0;
        0,  0,  0,  0,  1, -1]; 

X1 = xx(:,1); X2 = xx(:,2); X3 = xx(:,3); X4 = xx(:,4); % smoothened data
lnx1=log(X1);lnx2=log(X2);lnx3=log(X3); lnx4=log(X4);

Si=[StoGMA(:,1) StoGMA(:,6)]; [MSi, NSi]=size(Si); % stoichiometric matrix associated with independent fluxes
Sd=StoGMA(:,2:5); [MSd, NSd]=size(Sd); % stoichiometric matrix associated with dependent fluxes

x0=0.6;
invSd=eye(NSd)/Sd;
C2=[ones(length(lnx1),1) lnx1]; C3=[ones(length(lnx1),1) lnx2]; % data matrix in logistic space
C4=[ones(length(lnx1),1) lnx3 lnx4]; C5=[ones(length(lnx1),1) lnx1];
[m2, n2]=size(C2);[m3, n3]=size(C3);[m4, n4]=size(C4);[m5, n5]=size(C5);
invC2=C2\eye(m2);invC3=C3\eye(m3);invC4=C4\eye(m4);invC5=C5\eye(m5);

%% calculate independent fluxes (step 1 in figure 1, refer to the article)
pa1=pars(1);pa2=pars(2);pa12=pars(3);pa13=pars(4); 
        v1= pa1*x0.*(X3.^(-pa2));
        v6= pa12.*(X4.^pa13);
Vi=[v1 v6];

%% solve for dependent fluxes (step 2 in figure 1)
        Vd=invSd*(xdot'-Si*Vi');Vd=Vd';
        sign=(Vd>=0);
g(1)=min(min(sign))-1; % flux values to be non-negative
        lnVd=log(Vd); 
        lnv2=lnVd(:,1);lnv3=lnVd(:,2);lnv4=lnVd(:,3);lnv5=lnVd(:,4);

%% estimate the parameters associated with dependent fluxes (step 3 in figure 1)
        Pv2=invC2*lnv2;
        Pv3=invC3*lnv3;
        Pv4=invC4*lnv4;
        Pv5=invC5*lnv5;
        
        Pv2(1)=exp(Pv2(1));Pv3(1)=exp(Pv3(1));Pv4(1)=exp(Pv4(1));Pv5(1)=exp(Pv5(1));
        PaRC=[Pv2(1) Pv3(1) Pv4(1) Pv5(1)];PaKO=[Pv2(2:end)' Pv3(2:end)' Pv4(2:end)' Pv5(2:end)'];
        RCmin=min(PaRC);RCmax=max(PaRC);KOmin=min(PaKO);KOmax=max(PaKO);
   g(2)=RCmin;g(3)=RCmax;g(4)=KOmin;g(5)=KOmax; % parameter bounds for dependent parameters
     
     RC=[pa1 PaRC pa12];KO=[pa2 PaKO pa13];
     pa=[RC(1) KO(1) RC(2) KO(2) RC(3) KO(3) RC(4) KO(4) KO(5) RC(5) KO(6) RC(6) KO(7)];

     %% compute objective function (step 4 in figure 1)
x0=0.6;
v1= pa(1)*x0.*(X3.^(-pa(2)));
v2= pa(3).*(X1.^pa(4));
v3= pa(5).*(X2.^pa(6));
v4= pa(7).*(X3.^pa(8)).*(X4.^pa(9));
v5= pa(10).*(X1.^pa(11));
v6= pa(12).*(X4.^pa(13));

dydt1 = v1-v2-v5;
dydt2 = v2-v3;
dydt3 = v3-v4;
dydt4 = v5-v6;

slope=[dydt1 dydt2 dydt3 dydt4]; % analytical slope values
de=abs(slope-xdot);
deLS=sqrt(sum(sum(de.^2))/(ro*co)); % root mean square error in slope fitting
