# Supplementary material for: Incremental parameter estimation of kinetic metabolic network models
Source: BMC Syst Biol. 2012 Nov 21;6:142. doi: 10.1186/1752-0509-6-142 (PMC3568022; doi:10.1186/1752-0509-6-142)
Supplement: Additional file 1 — Incremental Estimation Code. Additional file 1 contains MATLAB codes for the parameter estimations in the two case studies: branched pathway model and L. lactis pathway model. [file 1752-0509-6-142-S1.zip › Incremental_Estimation_JIA_2012_BMC_Systems_Biology/Branch/CompleteData/NoiseFree_CenSlope/incrDe_noNoi_cen/Main_ProdData.m]

% usage: produce in silico data for Branched pathway.
% update: Aug.15.2012
clear all;clc

idpara=[20 0.8 ...  % reported parameter values as ideal values (published by Voit EO and Almeida J, Bioinformatics 2004, 20(11):1670-1681)
        8 0.5 ...
        3 0.75 ...
        5 0.5 0.2 ...
        2 0.5 ...
        6 0.8];
options=odeset('AbsTol',1e-6,'RelTol',1e-8);
tspan=[0:0.1:5]';
ode = @(t,y) GMA_Model(t,y,idpara);
X0=[1.4 2.7 1.2 0.4];
[tROS, XROS]=ode15s(@GMA_Model, tspan, X0, options, idpara); % XROS: in silico noise-free data
%%
xdot=Central_Diff(XROS,tROS); % use Central Difference Gradient to approximate time-course slopes
xx=XROS; % smoothened data are equal to noise-free data, since no smoothing is involved here.
[ro co]=size(XROS);

save Branch_Results idpara tROS XROS xx xdot; % save data
