# Supplementary material for: Incremental parameter estimation of kinetic metabolic network models
Source: BMC Syst Biol. 2012 Nov 21;6:142. doi: 10.1186/1752-0509-6-142 (PMC3568022; doi:10.1186/1752-0509-6-142)
Supplement: Additional file 1 — Incremental Estimation Code. Additional file 1 contains MATLAB codes for the parameter estimations in the two case studies: branched pathway model and L. lactis pathway model. [file 1752-0509-6-142-S1.zip › Incremental_Estimation_JIA_2012_BMC_Systems_Biology/Branch/CompleteData/NoiseFree_CenSlope/simuDe_noNoi_cen/Main_ParaEsti.m]

% usage: parameter estimation using simultaneous method and minimizing slope error in branched pathway.
% output: ess_report (contain optimization results) 
% update: Aug.15.2012

close all;clear all;clc
load Branch_Results; 
startTime=cputime;
[ro co]=size(XROS);
X1 = xx(:,1); X2 = xx(:,2); X3 = xx(:,3); X4 = xx(:,4);
x0=0.6;

%% ========================= parameter tuning in eSSM toolbox ===========================

problem.f='PE_MinDeLS'; % mfile containing the objective function                           
problem.x_L=zeros(1,13); % lower bounds for parameters to be estimated      
problem.x_U=[25 2 25 2 25 2 ...
    25 2 2 25 2 25 2]; % upper bounds for parameters to be estimated
problem.vtr=0.027207 ; % objective function value to be reached

opts.maxeval=1e25; % maximum number of function evaluations
opts.ndiverse=1300; % number of solutions generated by the diversificator in the initial stage
opts.strategy=3; % robust strategy
%opts.maxtime=0.5*3600; % maximum optimization time in seconds
 
opts.initiate=1;

opts.local.solver=0; % switch off the local solver at the end of each iteration
opts.local.finish='fmincon'; % apply local search (fmincon) to the best solution found once the optimization is finished
opts.local.iterprint=1;
opts.local.distance_filter=0;% deactivate distance filter for local search
%========================= end of parameter tuning =====================

Results=ess_kernel(problem,opts);
parameter=Results.xbest % estimated parameters

time_ga = cputime-startTime; 
fprintf('optimization takes %g seconds.\n',time_ga);

%% calculate errors in parameter estimates, concentration and slope fittings 

erro = parameter-idpara;
relerro=erro./idpara;
evaE=sum(abs(relerro))/13 % mean value of parameter errors 

options=odeset('AbsTol',1e-6,'RelTol',1e-8);
ode = @(t,y) GMA_Model(t,y,parameter);
time=tROS; X0=[1.4 2.7 1.2 0.4];
[tSim, ySim]=ode15s(@GMA_Model, time, X0, options, parameter);

dy=abs(xx-ySim);
rmLS=sqrt(sum(sum(dy.^2))/(ro*co)) % root mean square error in concentration fitting

pa=parameter;
v1= pa(1)*x0.*(X3.^(-pa(2)));
v2= pa(3).*(X1.^pa(4));
v3= pa(5).*(X2.^pa(6));
v4= pa(7).*(X3.^pa(8)).*(X4.^pa(9));
v5= pa(10).*(X1.^pa(11));
v6= pa(12).*(X4.^pa(13));

dydt1 = v1-v2-v5;
dydt2 = v2-v3;
dydt3 = v3-v4;
dydt4 = v5-v6;

slope=[dydt1 dydt2 dydt3 dydt4]; % analytical slope values
de=abs(slope-xdot);
rmdeLS=sqrt(sum(sum(de.^2))/(ro*co)) % root mean square error in slope fitting

figure; % plot concentration fitting: in silico data versus simulated data
subplot(2,2,1);
plot(tROS,[xx(:,1)  ySim(:,1)],'linewidth', 2);
title('x1 comparison'),legend('data','sim'),xlabel('time'),ylabel('conc.')
subplot(2,2,2);
plot(tROS,[xx(:,2) ySim(:,2)],'linewidth', 2);
title('x2 comparison'),xlabel('time'),ylabel('conc.')
subplot(2,2,3);
plot(tROS,[xx(:,3) ySim(:,3)],'linewidth', 2);
title('x3 comparison'),xlabel('time'),ylabel('conc.')
subplot(2,2,4);
plot(tROS,[xx(:,4) ySim(:,4)],'linewidth', 2);
title('x4 comparison'),xlabel('time'),ylabel('conc.')
