# Supplementary material for: Incremental parameter estimation of kinetic metabolic network models
Source: BMC Syst Biol. 2012 Nov 21;6:142. doi: 10.1186/1752-0509-6-142 (PMC3568022; doi:10.1186/1752-0509-6-142)
Supplement: Additional file 1 — Incremental Estimation Code. Additional file 1 contains MATLAB codes for the parameter estimations in the two case studies: branched pathway model and L. lactis pathway model. [file 1752-0509-6-142-S1.zip › Incremental_Estimation_JIA_2012_BMC_Systems_Biology/Branch/CompleteData/NoiseFree_CenSlope/simuODE_noNoi_cen/PE_MinLS.m]

function LS=PE_MinLS(pars)
% objective function file for concentration error minimization

load Branch_Results; 
[ro,co]=size(XROS);

     options=odeset('AbsTol',1e-6,'RelTol',1e-8);
     time=tROS; X0=[1.4 2.7 1.2 0.4];
       try  
         [tPre, yPre] = ode15s(@GMA_Model, time, X0, options, pars);
          dy=abs(xx-yPre);
          LS=sqrt(sum(sum(dy.^2))/(ro*co)); % root mean square error in concentration fitting
       catch 
          LS=1e3; % stiffness point is assigned a large value for objective function
        end
