# Supplementary material for: Incremental parameter estimation of kinetic metabolic network models
Source: BMC Syst Biol. 2012 Nov 21;6:142. doi: 10.1186/1752-0509-6-142 (PMC3568022; doi:10.1186/1752-0509-6-142)
Supplement: Additional file 1 — Incremental Estimation Code. Additional file 1 contains MATLAB codes for the parameter estimations in the two case studies: branched pathway model and L. lactis pathway model. [file 1752-0509-6-142-S1.zip › Incremental_Estimation_JIA_2012_BMC_Systems_Biology/Branch/CompleteData/NoiseFree_TrueSlope/incrDe_noNoi_tru/Main_ParaEsti.m]

% usage: parameter estimation using proposed incremental method and minimizing slope error in branched pathway.
% output: ess_report (contain optimization results) 
% update: Aug.15.2012

close all;clear all;clc
load Branch_Results; 
startTime=cputime;
StoGMA=[1, -1,  0,  0, -1,  0; % stoichiometric matrix
        0,  1, -1,  0,  0,  0;
        0,  0,  1, -1,  0,  0;
        0,  0,  0,  0,  1, -1]; 
[ro,co]=size(XROS);
X1 = xx(:,1); X2 = xx(:,2); X3 = xx(:,3); X4 = xx(:,4);
lnx1=log(X1);lnx2=log(X2);lnx3=log(X3); lnx4=log(X4);

Si=[StoGMA(:,1) StoGMA(:,6)]; [MSi, NSi]=size(Si); % stoichiometric matrix associated with independent fluxes
Sd=StoGMA(:,2:5); [MSd, NSd]=size(Sd); % stoichiometric matrix associated with dependent fluxes

x0=0.6;
invSd=eye(NSd)/Sd;
C2=[ones(length(lnx1),1) lnx1]; C3=[ones(length(lnx1),1) lnx2]; % data matrix in logistic space
C4=[ones(length(lnx1),1) lnx3 lnx4]; C5=[ones(length(lnx1),1) lnx1];
[m2, n2]=size(C2);[m3, n3]=size(C3);[m4, n4]=size(C4);[m5, n5]=size(C5);
invC2=C2\eye(m2);invC3=C3\eye(m3);invC4=C4\eye(m4);invC5=C5\eye(m5);

%% ========================= parameter tuning in eSSM toolbox ===========================

problem.f='PE_MinDeLS'; % mfile containing the objective function
problem.x_L=[0 0 0 0]; % lower bounds for parameters to be estimated  
problem.x_U=[25 2 25 2]; % upper bounds for parameters to be estimated
problem.neq=1; % equality constraints
problem.c_L=[0 -inf 0 -inf]; % inequality constraints
problem.c_U=[inf 25 inf 2];
problem.vtr=1.3579e-08 ; % objective function value to be reached

opts.maxeval=1e25; % maximum number of function evaluations
opts.ndiverse=400; % number of solutions generated by the diversificator in the initial stage
opts.strategy=3; % robust strategy
opts.maxtime=0.001*3600; % maximum optimization time in seconds
 
opts.initiate=1;

opts.tolc=1e-25;
opts.local.solver=0; % switch off the local solver at the end of each iteration
opts.local.finish='fmincon'; % apply local search (fmincon) to the best solution found once the optimization is finished
opts.local.iterprint=1;
opts.local.distance_filter=0; % deactivate distance filter for local search
%========================= end of parameter tuning =====================

Results=ess_kernel(problem,opts);  
param4=Results.xbest % estimated parameters

%% generate complete set of parameters from estimated independent parameters

pa1=param4(1);pa2=param4(2);pa12=param4(3);pa13=param4(4); 
        v1= pa1*x0.*(X3.^(-pa2));
        v6= pa12.*(X4.^pa13);
        
        Vi=[v1 v6];
        Vd=invSd*(xdot'-Si*Vi');Vd=Vd';
        lnVd=log(Vd); 
        lnv2=lnVd(:,1);lnv3=lnVd(:,2);lnv4=lnVd(:,3);lnv5=lnVd(:,4);
     
        Pv2=invC2*lnv2;
        Pv3=invC3*lnv3;
        Pv4=invC4*lnv4;
        Pv5=invC5*lnv5;
        
        Pv2(1)=exp(Pv2(1));Pv3(1)=exp(Pv3(1));Pv4(1)=exp(Pv4(1));Pv5(1)=exp(Pv5(1));
        RC=[pa1 Pv2(1) Pv3(1) Pv4(1) Pv5(1) pa12];KO=[pa2 Pv2(2:end)' Pv3(2:end)' Pv4(2:end)' Pv5(2:end)' pa13];
        
 parameter=[RC(1) KO(1) RC(2) KO(2) RC(3) KO(3) RC(4) KO(4) KO(5) RC(5) KO(6) RC(6) KO(7)] % complete set of parameters

time_ga = cputime-startTime; 
fprintf('optimization takes %g seconds.\n',time_ga);

%% calculate errors in parameter estimates, concentration and slope fittings 

erro = parameter-idpara;
relerro=erro./idpara;
evaE=sum(abs(relerro))/13 % mean value of parameter errors 

options=odeset('AbsTol',1e-16,'RelTol',1e-18);
ode = @(t,y) GMA_Model(t,y,parameter);
time=tROS; X0=[1.4 2.7 1.2 0.4];
[tSim, ySim]=ode15s(@GMA_Model, time, X0, options, parameter);

dy=abs(xx-ySim);
rmLS=sqrt(sum(sum(dy.^2))/(ro*co)) % root mean square error in concentration fitting

pa=parameter;
v1= pa(1)*x0.*(X3.^(-pa(2)));
v2= pa(3).*(X1.^pa(4));
v3= pa(5).*(X2.^pa(6));
v4= pa(7).*(X3.^pa(8)).*(X4.^pa(9));
v5= pa(10).*(X1.^pa(11));
v6= pa(12).*(X4.^pa(13));

dydt1 = v1-v2-v5;
dydt2 = v2-v3;
dydt3 = v3-v4;
dydt4 = v5-v6;

slope=[dydt1 dydt2 dydt3 dydt4]; % analytical slope values
de=abs(slope-xdot);
rmdeLS=sqrt(sum(sum(de.^2))/(ro*co)) % root mean square error in slope fitting

figure; % plot concentration fitting: in silico data versus simulated data
subplot(2,2,1);
plot(tROS,[xx(:,1)  ySim(:,1)],'linewidth', 2);
title('x1 comparison'),legend('data','sim'),xlabel('time'),ylabel('conc.')
subplot(2,2,2);
plot(tROS,[xx(:,2) ySim(:,2)],'linewidth', 2);
title('x2 comparison'),xlabel('time'),ylabel('conc.')
subplot(2,2,3);
plot(tROS,[xx(:,3) ySim(:,3)],'linewidth', 2);
title('x3 comparison'),xlabel('time'),ylabel('conc.')
subplot(2,2,4);
plot(tROS,[xx(:,4) ySim(:,4)],'linewidth', 2);
title('x4 comparison'),xlabel('time'),ylabel('conc.')
