# Supplementary material for: Incremental parameter estimation of kinetic metabolic network models
Source: BMC Syst Biol. 2012 Nov 21;6:142. doi: 10.1186/1752-0509-6-142 (PMC3568022; doi:10.1186/1752-0509-6-142)
Supplement: Additional file 1 — Incremental Estimation Code. Additional file 1 contains MATLAB codes for the parameter estimations in the two case studies: branched pathway model and L. lactis pathway model. [file 1752-0509-6-142-S1.zip › Incremental_Estimation_JIA_2012_BMC_Systems_Biology/Branch/X3miss/incrDe_X3/returnVelocity3.m]

function dX3 = returnVelocity3(t, X3, par)

load poly_cof;
x2 = polyval(beta(:,2), t); % off-line variables
x4 = polyval(beta(:,4), t);

v3 = par(1)*(x2.^par(2))-par(3)*(X3.^par(4)).*(x4.^par(5));
dX3 = real(v3);
