# Supplementary material for: Incremental parameter estimation of kinetic metabolic network models
Source: BMC Syst Biol. 2012 Nov 21;6:142. doi: 10.1186/1752-0509-6-142 (PMC3568022; doi:10.1186/1752-0509-6-142)
Supplement: Additional file 1 — Incremental Estimation Code. Additional file 1 contains MATLAB codes for the parameter estimations in the two case studies: branched pathway model and L. lactis pathway model. [file 1752-0509-6-142-S1.zip › Incremental_Estimation_JIA_2012_BMC_Systems_Biology/Branch/X3miss/incrODE_X3/GMA_Model.m]

function [dydt]=GMA_Model(t,X,pa)
% GMA model of branched pathway (my modified version of the original model published by Voit EO and Almeida J, Bioinformatics 2004, 20(11):1670-1681). 
% input: t (time), X (concentration), pa (parameter)

global tm
tm = [tm t];
if (length(tm)>=11)&&(max(abs(tm(end-10:end-1)-tm(end-9:end)))<=1e-10)
    error(stiffness)
else 

x0=0.6;
v1= pa(1)*x0.*(X(3).^(-pa(2)));
v2= pa(3).*(X(1).^pa(4));
v3= pa(5).*(X(2).^pa(6));
v4= pa(7).*(X(3).^pa(8)).*(X(4).^pa(9));
v5= pa(10).*(X(1).^pa(11));
v6= pa(12).*(X(4).^pa(13));


dydt(1) = v1-v2-v5;
dydt(2) = v2-v3;
dydt(3) = v3-v4;
dydt(4) = v5-v6;

dydt=real(dydt');
end
