# Supplementary material for: Incremental parameter estimation of kinetic metabolic network models
Source: BMC Syst Biol. 2012 Nov 21;6:142. doi: 10.1186/1752-0509-6-142 (PMC3568022; doi:10.1186/1752-0509-6-142)
Supplement: Additional file 1 — Incremental Estimation Code. Additional file 1 contains MATLAB codes for the parameter estimations in the two case studies: branched pathway model and L. lactis pathway model. [file 1752-0509-6-142-S1.zip › Incremental_Estimation_JIA_2012_BMC_Systems_Biology/Branch/X3miss/incrODE_X3/Main_ParaEsti.asv]

% usage: parameter estimation using proposed incremental method and minimizing concentration error in branched pathway.
% output: ess_report (contain optimization results) 
% update: Aug.15.2012

close all;clear all;clc
load Branch_Results;
startTime=cputime;
[ro,co]=size(XROS);
X1 = xx(:,1); X2 = xx(:,2); X4 = xx(:,4);
lnx1=log(X1);lnx2=log(X2); lnx4=log(X4);
StoGMA=[1, -1,  0,  0, -1,  0;
        0,  1, -1,  0,  0,  0;
 %       0,  0,  1, -1,  0,  0;
        0,  0,  0,  0,  1, -1]; 
StoGMA=StoGMA(:,[1:3 5:6]);% stoichiometric matrix SM (for measured metabolites)

%% ========================= parameter tuning in eSSM toolbox ===========================

problem.f='PE_MinLS'; % mfile containing the objective function
problem.x_L=[0 ...  % x30
             0 0 0 0 0 ... % pa5 6 7 8 9
             0 0];     % pa1 2 
problem.x_U=[5 ...
             25 2 25 2 2 ...
             25 2];
problem.neq=1; % equality constraints
problem.c_L=[0 0 0 0 0]; % inequality constraints
problem.c_U=[25 25 2 2 inf];
problem.vtr=0.029426 ; % objective function value to be reached

opts.maxeval=1e25; % maximum number of function evaluations
opts.ndiverse=800; % number of solutions generated by the diversificator in the initial stage
opts.strategy=3; % robust strategy
opts.maxtime=0.4*3600; % maximum optimization time in seconds
 
opts.initiate=1;

opts.local.solver=0; % switch off the local solver at the end of each iteration
opts.local.finish='fmincon'; % apply local search (fmincon) to the best solution found once the optimization is finished
opts.local.iterprint=1;
opts.local.distance_filter=0; % deactivate distance filter for local search
%========================= end of parameter tuning =====================
Results=ess_kernel(problem,opts);
pars=Results.xbest % estimated parameters

%% generate complete set of parameters from estimated independent parameters

pa=pars(2:6); 
X03 =pars(1);% 1.2
options=odeset('AbsTol',1e-6,'RelTol',1e-8);
[t3, X3] = ode15s(@returnVelocity3, tROS, X03, options,pa);
  lnx3=log(X3);
  
Si=[StoGMA(:,1) StoGMA(:,3)]; [MSi, NSi]=size(Si);
Sd=StoGMA(:,[2 4:5]); [MSd, NSd]=size(Sd);
%param10=1.5;  param11=0.5; param12=5; param13=0.5;
x0=0.6;
invSd=eye(NSd)/Sd;
C2=[ones(length(lnx1),1) lnx1]; C4=[ones(length(lnx1),1) lnx3 lnx4]; 
C5=[ones(length(lnx1),1) lnx1];C6=[ones(length(lnx1),1) lnx4];
[m2, n2]=size(C2);[m4, n4]=size(C4);[m5, n5]=size(C5);[m6, n6]=size(C6);
invC2=C2\eye(m2);invC4=C4\eye(m4);invC5=C5\eye(m5);invC6=C6\eye(m6);

pa1=pars(7);pa2=pars(8);pa5=pars(2);pa6=pars(3); 
        v1= pa1*x0.*(X3.^(-pa2));
        v3= pa5.*(X2.^pa6);

Vi=[v1 v3];
        Vd=invSd*(xdot(:,[1 2 4])'-Si*Vi');Vd=Vd';
        
        lnVd=log(Vd); 
        lnv2=lnVd(:,1);lnv5=lnVd(:,2);lnv6=lnVd(:,3);

        Pv2=invC2*lnv2;
%         Pv4=invC4*lnv4;
        Pv5=invC5*lnv5;
        Pv6=invC6*lnv6;

        Pv2(1)=exp(Pv2(1));Pv5(1)=exp(Pv5(1));Pv6(1)=exp(Pv6(1));
        PaRC=[Pv2(1) Pv5(1) Pv6(1)];PaKO=[Pv2(2:end)' Pv5(2:end)' Pv6(2:end)'];

     parameter=[pa1 pa2 Pv2' pa5 pa6 pars(4:6) Pv5' Pv6']; % complete set of parameters
        
time_ga = cputime-startTime; 
fprintf('optimization takes %g seconds.\n',time_ga);

%% calculate errors in parameter estimates, concentration and slope fittings 

erro = parameter-idpara;
relerro=erro./idpara;
evaE=sum(abs(relerro))/13 % mean value of parameter errors 

options=odeset('AbsTol',1e-6,'RelTol',1e-8);
ode = @(t,y) GMA_Model(t,y,parameter);
time=tROS; X0=[1.4 2.7 X03 0.4];
[tSim, ySim]=ode15s(@GMA_Model, time, X0, options, parameter);

dyP=abs(xx(:,[1 2 4])-ySim(:,[1 2 4]));
rmLSP=sqrt(sum(sum(dyP.^2))/(ro*co*3/4)) % root mean square error in concentration fitting of measured metabolites

pa=parameter;
v1= pa(1)*x0.*(X3.^(-pa(2)));
v2= pa(3).*(X1.^pa(4));
v3= pa(5).*(X2.^pa(6));
v4= pa(7).*(X3.^pa(8)).*(X4.^pa(9));
v5= pa(10).*(X1.^pa(11));
v6= pa(12).*(X4.^pa(13));

dydt1 = v1-v2-v5;
dydt2 = v2-v3;
dydt3 = v3-v4;
dydt4 = v5-v6;

slope=[dydt1 dydt2 dydt3 dydt4];
deP=abs(slope(:,[1 2 4])-xdot(:,[1 2 4]));
rmdeLSP=sqrt(sum(sum(deP.^2))/(ro*co*3/4)) % root mean square error in slope fitting of measured metabolites

figure; % plot concentration fitting: in silico data versus simulated data
subplot(2,2,1);
plot(tROS,[xx(:,1)  ySim(:,1)],'linewidth', 2);
title('x1 comparison'),legend('data','sim'),xlabel('time'),ylabel('conc.')
subplot(2,2,2);
plot(tROS,[xx(:,2)  ySim(:,2)],'linewidth', 2);
title('x2 comparison'),legend('data','sim'),xlabel('time'),ylabel('conc.')
subplot(2,2,3);
plot(tROS,[xx(:,3)  ySim(:,3)],'linewidth', 2);
title('x3 comparison'),legend('data','sim'),xlabel('time'),ylabel('conc.')
subplot(2,2,4);
plot(tROS,[xx(:,4)  ySim(:,4)],'linewidth', 2);
title('x4 comparison'),legend('data','sim'),xlabel('time'),ylabel('conc.')
