# Supplementary material for: Incremental parameter estimation of kinetic metabolic network models
Source: BMC Syst Biol. 2012 Nov 21;6:142. doi: 10.1186/1752-0509-6-142 (PMC3568022; doi:10.1186/1752-0509-6-142)
Supplement: Additional file 1 — Incremental Estimation Code. Additional file 1 contains MATLAB codes for the parameter estimations in the two case studies: branched pathway model and L. lactis pathway model. [file 1752-0509-6-142-S1.zip › Incremental_Estimation_JIA_2012_BMC_Systems_Biology/Branch/X3miss/incrODE_X3/PE_MinLS.m]

function [LSPP,g]=PE_MinLS(pars)
% objective function file for concentration error minimization

global tm
load Branch_Results;
[ro,co]=size(XROS);
X1 = xx(:,1); X2 = xx(:,2); X4 = xx(:,4);
lnx1=log(X1);lnx2=log(X2); lnx4=log(X4);
StoGMA=[1, -1,  0,  0, -1,  0;
        0,  1, -1,  0,  0,  0;
 %       0,  0,  1, -1,  0,  0;
        0,  0,  0,  0,  1, -1]; 
StoGMA=StoGMA(:,[1:3 5:6]); % stoichiometric matrix SM (for measured metabolites)

%% simulate unmeasured metabolites (step 1 in figure 2, refer to the article)
pa=pars(2:6); 
X03 =pars(1);
options=odeset('AbsTol',1e-6,'RelTol',1e-8);
[t3, X3] = ode15s(@returnVelocity3, tROS, X03, options,pa);
g(6)=min(X3);
  lnx3=log(X3); % concentration to be non-negative 
  
Si=[StoGMA(:,1) StoGMA(:,3)]; [MSi, NSi]=size(Si); % stoichiometric matrix associated with independent fluxes
Sd=StoGMA(:,[2 4:5]); [MSd, NSd]=size(Sd); % stoichiometric matrix associated with dependent fluxes

x0=0.6;
invSd=eye(NSd)/Sd;
C2=[ones(length(lnx1),1) lnx1]; C4=[ones(length(lnx1),1) lnx3 lnx4]; % data matrix in logistic space
C5=[ones(length(lnx1),1) lnx1];C6=[ones(length(lnx1),1) lnx4];
[m2, n2]=size(C2);[m4, n4]=size(C4);[m5, n5]=size(C5);[m6, n6]=size(C6);
invC2=C2\eye(m2);invC4=C4\eye(m4);invC5=C5\eye(m5);invC6=C6\eye(m6);

%% calculate independent fluxes (step 2 in figure 2)
pa1=pars(7);pa2=pars(8);pa5=pars(2);pa6=pars(3); 
        v1= pa1*x0.*(X3.^(-pa2));
        v3= pa5.*(X2.^pa6);
Vi=[v1 v3];

%% solve for dependent fluxes (step 3 in figure 2)
        Vd=invSd*(xdot(:,[1 2 4])'-Si*Vi');Vd=Vd';
        sign=(Vd>=0);
g(1)=min(min(sign))-1; % flux values to be non-negative
        lnVd=log(Vd); 
        lnv2=lnVd(:,1);lnv5=lnVd(:,2);lnv6=lnVd(:,3);

%% estimate the parameters associated with dependent fluxes (step 4 in figure 2)
        Pv2=invC2*lnv2;
%         Pv4=invC4*lnv4;
        Pv5=invC5*lnv5;
        Pv6=invC6*lnv6;

        Pv2(1)=exp(Pv2(1));Pv5(1)=exp(Pv5(1));Pv6(1)=exp(Pv6(1));
        PaRC=[Pv2(1) Pv5(1) Pv6(1)];PaKO=[Pv2(2:end)' Pv5(2:end)' Pv6(2:end)'];
        RCmin=min(PaRC);RCmax=max(PaRC);KOmin=min(PaKO);KOmax=max(PaKO);
        g(2)=RCmin;g(3)=RCmax;g(4)=KOmin;g(5)=KOmax; % parameter bounds for dependent parameters
        
     param=[pa1 pa2 Pv2' pa5 pa6 pars(4:6) Pv5' Pv6'];
     
%% compute objective function (step 5 in figure 2)
     options=odeset('AbsTol',1e-6,'RelTol',1e-8);
     time=tROS; X0=[1.4 2.7 X03 0.4];
       try 
         tm = [];
         [tPre, yPre] = ode15s(@GMA_Model, time, X0, options, param);
          dyPP=abs(xx(:,[1 2 4])-yPre(:,[1 2 4]));
          LSPP=sqrt(sum(sum(dyPP.^2))/(ro*co*3/4)); % root mean square error in concentration fitting
       catch
          LSPP=1e5; % stiffness point is assigned a large value for objective function
        end
