# Supplementary material for: Incremental parameter estimation of kinetic metabolic network models
Source: BMC Syst Biol. 2012 Nov 21;6:142. doi: 10.1186/1752-0509-6-142 (PMC3568022; doi:10.1186/1752-0509-6-142)
Supplement: Additional file 1 — Incremental Estimation Code. Additional file 1 contains MATLAB codes for the parameter estimations in the two case studies: branched pathway model and L. lactis pathway model. [file 1752-0509-6-142-S1.zip › Incremental_Estimation_JIA_2012_BMC_Systems_Biology/Branch/X3miss/simuDe_X3/PE_MinDeLS.m]

function [deLSPP,g]=PE_MinDeLS(pa)
% objective function file for slope error minimization

load Branch_Results;
[ro,co]=size(XROS);
X1 = xx(:,1); X2 = xx(:,2); X4 = xx(:,4); x0=0.6;

pars=pa(5:9); 
X03 =pa(end);% 1.2
options=odeset('AbsTol',1e-6,'RelTol',1e-8);
[t3, X3] = ode15s(@returnVelocity3, tROS, X03, options,pars); % simulate unmeasured metabolite
g(1)=min(X3);
 
v1= pa(1)*x0.*(X3.^(-pa(2)));
v2= pa(3).*(X1.^pa(4));
v3= pa(5).*(X2.^pa(6));
v4= pa(7).*(X3.^pa(8)).*(X4.^pa(9));
v5= pa(10).*(X1.^pa(11));
v6= pa(12).*(X4.^pa(13));

dydt1 = v1-v2-v5;
dydt2 = v2-v3;
dydt3 = v3-v4;
dydt4 = v5-v6;

slope=[dydt1 dydt2 dydt3 dydt4];
dePP=abs(slope(:,[1 2 4])-xdot(:,[1 2 4]));
deLSPP=sqrt(sum(sum(dePP.^2))/(ro*co*3/4)); % root mean square error in slope fitting
