# Supplementary material for: Incremental parameter estimation of kinetic metabolic network models
Source: BMC Syst Biol. 2012 Nov 21;6:142. doi: 10.1186/1752-0509-6-142 (PMC3568022; doi:10.1186/1752-0509-6-142)
Supplement: Additional file 1 — Incremental Estimation Code. Additional file 1 contains MATLAB codes for the parameter estimations in the two case studies: branched pathway model and L. lactis pathway model. [file 1752-0509-6-142-S1.zip › Incremental_Estimation_JIA_2012_BMC_Systems_Biology/Lactis/incrDe/returnVelocity.m]

function dX = returnVelocity(t, X, param)
% GMA model of L.lactis pathway (published by Voit EO, Almeida J, Marino S, Lall R, Goel G, Neves AR, Santos H, Syst Biol (Stevenage) 2006, 153(4):286-298). 
% input: t (time), X (concentration), param (parameter)

load Splinedata;
Glucose = ppval(GlucoseSpline, t);
ATP = ppval(ATPSpline, t);
Pi = ppval(PiSpline, t);

G6P = X(1);
FBP = X(2);
PGA3 = X(3);
PEP = X(4);
Pyruvate = X(5);
Lactate = X(6);

vG6P = param(1)*(Glucose^param(2))*(G6P^param(3))*(PEP^param(4))...
    -param(5)*(G6P^param(6))*(ATP^param(7));
vFBP = param(5)*(G6P^param(6))*(ATP^param(7))...
    - param(8)*(FBP^param(9))*(Pi^param(10));
vP3GA = 2*param(8)*(FBP^param(9))*(Pi^param(10)) ...
    + param(11)*(PEP^param(12))-param(13)*(PGA3^param(14));
vPEP = param(13)*(PGA3^param(14))...
    -param(1)*(Glucose^param(2))*(G6P^param(3))*(PEP^param(4)) ...
    -param(11)*(PEP^param(12)) ...
    -param(15)*(FBP^param(16))*(PEP^param(17))*(Pi^param(18)) ...
    -param(19)*(PEP^param(20));
vPyruvate = param(1)*(Glucose^param(2))*(G6P^param(3))*(PEP^param(4)) ...
    + param(15)*(FBP^param(16))*(PEP^param(17))*(Pi^param(18))...
    -param(21)*(Pyruvate^param(22))*(FBP^param(23)) ...
    -param(24)*(Pyruvate^param(25));
vLactate = param(21)*(Pyruvate^param(22))*(FBP^param(23));

dX = [vG6P; vFBP; vP3GA; vPEP; vPyruvate; vLactate];
dX = real(dX);
