# Supplementary material for: Incremental parameter estimation of kinetic metabolic network models
Source: BMC Syst Biol. 2012 Nov 21;6:142. doi: 10.1186/1752-0509-6-142 (PMC3568022; doi:10.1186/1752-0509-6-142)
Supplement: Additional file 1 — Incremental Estimation Code. Additional file 1 contains MATLAB codes for the parameter estimations in the two case studies: branched pathway model and L. lactis pathway model. [file 1752-0509-6-142-S1.zip › Incremental_Estimation_JIA_2012_BMC_Systems_Biology/Lactis/incrODE/Main_ParaEsti.m]

% usage: parameter estimation using proposed incremental method and minimizing concentration error in L.lactis pathway.
% output: ess_report (contain optimization results) 
% update: Aug.15.2012

close all;clear all;clc
load Lactis_Results;  load Splinedata;
startTime=cputime;
[ro,co]=size(yData);
StoGMA=[1,-1, 0, 0, 0, 0, 0, 0, 0; % stoichiometric matrix
        0, 1,-1, 0, 0, 0, 0, 0, 0;
        0, 0, 2, 1,-1, 0, 0, 0, 0;
       -1, 0, 0,-1, 1,-1,-1, 0, 0;
        1, 0, 0, 0, 0, 1, 0,-1,-1;
        0, 0, 0, 0, 0, 0, 0, 1, 0]; % 6*9 
X1=xx(:,1);X2=xx(:,2);X3=xx(:,3);
X4=xx(:,4);X5=xx(:,5);X6=xx(:,6);
lnx1=log(X1);lnx2=log(X2);lnx3=log(X3);
lnx4=log(X4);lnx5=log(X5);lnx6=log(X6);
G6P = xx(:,1);FBP = xx(:,2);PGA3 = xx(:,3);
PEP = xx(:,4);Pyruvate = xx(:,5);Lactate = xx(:,6);
Glucose = ppval(GlucoseSpline, tData);ATP = ppval(ATPSpline, tData);Pi = ppval(PiSpline, tData);
lnGlu=log(Glucose);lnATP=log(ATP);lnPi=log(Pi);

Si=StoGMA(:,[4 7 9]); [MSi, NSi]=size(Si); % stoichiometric matrix associated with independent fluxes
Sd=StoGMA(:,[1:3 5:6 8]); [MSd, NSd]=size(Sd); % stoichiometric matrix associated with dependent fluxes
invSd=eye(NSd)/Sd;
C1=[ones(length(lnx1),1) lnGlu lnx1 lnx4];C2=[ones(length(lnx1),1) lnx1 lnATP]; % data matrix in logistic space
C3=[ones(length(lnx1),1) lnx2 lnPi];C4=[ones(length(lnx1),1) lnx4];
C5=[ones(length(lnx1),1) lnx3];C6=[ones(length(lnx1),1) lnx2 lnx4 lnPi];
C7=[ones(length(lnx1),1) lnx4];C8=[ones(length(lnx1),1) lnx5 lnx2];
C9=[ones(length(lnx1),1) lnx5];
[m1, n1]=size(C1);[m2, n2]=size(C2);[m3, n3]=size(C3);
[m4, n4]=size(C4);[m5, n5]=size(C5);[m6, n6]=size(C6);
[m7, n7]=size(C7);[m8, n8]=size(C8);[m9, n9]=size(C9);
invC1=C1\eye(m1);invC2=C2\eye(m2);invC3=C3\eye(m3);
invC4=C4\eye(m4);invC5=C5\eye(m5);invC6=C6\eye(m6);
invC7=C7\eye(m7);invC8=C8\eye(m8);invC9=C9\eye(m9);

%% ========================= parameter tuning in eSSM toolbox ===========================

problem.f='PE_MinLS'; % mfile containing the objective function
problem.x_L=0*[0 -5 0 -5 0 -5]; % lower bounds for parameters to be estimated       
problem.x_U=1*[50 5 50 5 50 5]; % upper bounds for parameters to be estimated
problem.neq=1; % equality constraints
problem.c_L=[0 -inf -5 -inf]; % inequality constraints
problem.c_U=[inf 50 inf 5];
problem.vtr=2.1995 ; % objective function value to be reached

opts.maxeval=1e25; % maximum number of function evaluations
opts.ndiverse=120; % number of solutions generated by the diversificator in the initial stage
opts.strategy=3; % robust strategy
%opts.maxtime=0.002*3600; % maximum optimization time in seconds
 
opts.initiate=1;

opts.local.solver=0; % switch off the local solver at the end of each iteration
opts.local.finish='fmincon'; % apply local search (fmincon) to the best solution found once the optimization is finished
opts.local.iterprint=1;
opts.local.distance_filter=0;% deactivate distance filter for local search
%========================= end of parameter tuning =====================

Results=ess_kernel(problem,opts);
pars=Results.xbest% estimated parameters

%% generate complete set of parameters from estimated independent parameters

param11=pars(1);param12=pars(2);param19=pars(3);param20=pars(4);param24=pars(5);param25=pars(6);        
v4 = param11*(PEP.^param12);
v7 = param19*(PEP.^param20);
v9 = param24*(Pyruvate.^param25);

 Vi=[v4 v7 v9];
        Vd=invSd*(xdot'-Si*Vi');Vd=Vd';

        lnVd=log(Vd); 
        lnv1=lnVd(:,1);lnv2=lnVd(:,2);lnv3=lnVd(:,3);lnv5=lnVd(:,4);
        lnv6=lnVd(:,5);lnv8=lnVd(:,6);
        
        Pv1=invC1*lnv1;
        Pv2=invC2*lnv2;
        Pv3=invC3*lnv3;
        Pv5=invC5*lnv5;
        Pv6=invC6*lnv6;
        Pv8=invC8*lnv8;
        
        Pv1(1)=exp(Pv1(1));Pv2(1)=exp(Pv2(1));Pv6(1)=exp(Pv6(1));
        Pv3(1)=exp(Pv3(1));Pv8(1)=exp(Pv8(1));Pv5(1)=exp(Pv5(1));

   parameter=[Pv1' Pv2' Pv3' param11 param12 Pv5' Pv6' param19 param20 Pv8' param24 param25] % complete set of parameters
   
time_ga = cputime-startTime; 
fprintf('optimization takes %g seconds.\n',time_ga);

%% calculate errors in concentration and slope fittings 

options=odeset('AbsTol',1e-6,'RelTol',1e-8);
time=tData;X0 = yData(1,:);
[tSim, ySim] = ode15s(@returnVelocity, time, X0, options, parameter);

dy=abs(xx-ySim);
rmLS=sqrt(sum(sum(dy.^2))/(ro*co)) % root mean square error in concentration fitting

param=parameter;
v1 = param(1)*(Glucose.^param(2)).*(G6P.^param(3)).*(PEP.^param(4));
v2= param(5)*(G6P.^param(6)).*(ATP.^param(7));
v3= param(8)*(FBP.^param(9)).*(Pi.^param(10));
v4 = param(11)*(PEP.^param(12));
v5 = param(13)*(PGA3.^param(14));
v6 = param(15)*(FBP.^param(16)).*(PEP.^param(17)).*(Pi.^param(18)) ;
v7 = param(19)*(PEP.^param(20));
v8 = param(21)*(Pyruvate.^param(22)).*(FBP.^param(23)) ;
v9 = param(24)*(Pyruvate.^param(25));

vG6P=v1-v2;
vFBP=v2-v3;
vP3GA=2*v3+v4-v5;
vPEP=-v1-v4+v5-v6-v7;
vPyr=v1+v6-v8-v9;
vLac=v8; % 6*9

slope=[vG6P vFBP vP3GA vPEP vPyr vLac];
de=abs(slope-xdot);
rmdeLS=sqrt(sum(sum(de.^2))/(ro*co)) % root mean square error in slope fitting

nRows = 2;
nCols = 3;
figure; % plot concentration fitting: data versus simulated data

subplot(nRows,nCols,1)
plot(tData, yData(:,1), 'kx', 'linewidth', 2);
hold on;
plot(tSim, ySim(:,1) , 'linewidth', 2);
title('X1'),legend('data','sim'),
xlabel('time'),ylabel('concentration');
hold off;

subplot(nRows,nCols,2)
plot(tData, yData(:,2), 'kx', 'linewidth', 2);
hold on;
plot(tSim,  ySim(:,2), 'linewidth', 2);
title('X2'),legend('data','sim'),
xlabel('time'),ylabel('concentration');
hold off;

subplot(nRows,nCols,3)
plot(tData, yData(:,3), 'kx', 'linewidth', 2);
hold on;
plot(tSim,  ySim(:,3), 'linewidth', 2);
title('X3'),legend('data','sim'),
xlabel('time'),ylabel('concentration');
hold off;

subplot(nRows,nCols,4)
plot(tData, yData(:,4), 'kx', 'linewidth', 2);
hold on;
plot(tSim, ySim(:,4), 'linewidth', 2);
title('X4'),legend('data','sim'),
xlabel('time'),ylabel('concentration');
hold off;

subplot(nRows,nCols,5)
plot(tData, yData(:,5), 'kx', 'linewidth', 2);
hold on;
plot(tSim,  ySim(:,5) , 'linewidth', 2);
title('X5'),legend('data','sim'),
xlabel('time'),ylabel('concentration');
hold off;

subplot(nRows,nCols,6)
plot(tData, yData(:,6), 'kx', 'linewidth', 2);
hold on;
plot(tSim,  ySim(:,6) , 'linewidth', 2);
title('X6'),legend('data','sim'),
xlabel('time'),ylabel('concentration');
hold off;
