# Supplementary material for: Incremental parameter estimation of kinetic metabolic network models
Source: BMC Syst Biol. 2012 Nov 21;6:142. doi: 10.1186/1752-0509-6-142 (PMC3568022; doi:10.1186/1752-0509-6-142)
Supplement: Additional file 1 — Incremental Estimation Code. Additional file 1 contains MATLAB codes for the parameter estimations in the two case studies: branched pathway model and L. lactis pathway model. [file 1752-0509-6-142-S1.zip › Incremental_Estimation_JIA_2012_BMC_Systems_Biology/Lactis/incrODE/PE_MinLS.m]

function [LS,g]=PE_MinLS(pars)
% objective function file for concentration error minimization

load Lactis_Results;  load Splinedata;
[ro,co]=size(yData);
StoGMA=[1,-1, 0, 0, 0, 0, 0, 0, 0; % stoichiometric matrix
        0, 1,-1, 0, 0, 0, 0, 0, 0;
        0, 0, 2, 1,-1, 0, 0, 0, 0;
       -1, 0, 0,-1, 1,-1,-1, 0, 0;
        1, 0, 0, 0, 0, 1, 0,-1,-1;
        0, 0, 0, 0, 0, 0, 0, 1, 0]; % 6*9 
X1=xx(:,1);X2=xx(:,2);X3=xx(:,3);
X4=xx(:,4);X5=xx(:,5);X6=xx(:,6);
lnx1=log(X1);lnx2=log(X2);lnx3=log(X3);
lnx4=log(X4);lnx5=log(X5);lnx6=log(X6);
G6P = xx(:,1);FBP = xx(:,2);PGA3 = xx(:,3);
PEP = xx(:,4);Pyruvate = xx(:,5);Lactate = xx(:,6);
Glucose = ppval(GlucoseSpline, tData);ATP = ppval(ATPSpline, tData);Pi = ppval(PiSpline, tData);
lnGlu=log(Glucose);lnATP=log(ATP);lnPi=log(Pi);

Si=StoGMA(:,[4 7 9]); [MSi, NSi]=size(Si); % stoichiometric matrix associated with independent fluxes
Sd=StoGMA(:,[1:3 5:6 8]); [MSd, NSd]=size(Sd); % stoichiometric matrix associated with dependent fluxes
invSd=eye(NSd)/Sd;
C1=[ones(length(lnx1),1) lnGlu lnx1 lnx4];C2=[ones(length(lnx1),1) lnx1 lnATP]; % data matrix in logistic space
C3=[ones(length(lnx1),1) lnx2 lnPi];C4=[ones(length(lnx1),1) lnx4];
C5=[ones(length(lnx1),1) lnx3];C6=[ones(length(lnx1),1) lnx2 lnx4 lnPi];
C7=[ones(length(lnx1),1) lnx4];C8=[ones(length(lnx1),1) lnx5 lnx2];
C9=[ones(length(lnx1),1) lnx5];
[m1, n1]=size(C1);[m2, n2]=size(C2);[m3, n3]=size(C3);
[m4, n4]=size(C4);[m5, n5]=size(C5);[m6, n6]=size(C6);
[m7, n7]=size(C7);[m8, n8]=size(C8);[m9, n9]=size(C9);
invC1=C1\eye(m1);invC2=C2\eye(m2);invC3=C3\eye(m3);
invC4=C4\eye(m4);invC5=C5\eye(m5);invC6=C6\eye(m6);
invC7=C7\eye(m7);invC8=C8\eye(m8);invC9=C9\eye(m9);

%% calculate independent fluxes (step 1 in figure 1, refer to the article)
param11=pars(1);param12=pars(2);param19=pars(3);param20=pars(4);param24=pars(5);param25=pars(6);        
v4 = param11*(PEP.^param12);
v7 = param19*(PEP.^param20);
v9 = param24*(Pyruvate.^param25);
Vi=[v4 v7 v9];

%% solve for dependent fluxes (step 2 in figure 1)
        Vd=invSd*(xdot'-Si*Vi');Vd=Vd';
        sign=(Vd>=0);
g(1)=min(min(sign))-1; % flux values to be non-negative
        lnVd=log(Vd); 
        lnv1=lnVd(:,1);lnv2=lnVd(:,2);lnv3=lnVd(:,3);lnv5=lnVd(:,4);
        lnv6=lnVd(:,5);lnv8=lnVd(:,6);
 
%% estimate the parameters associated with dependent fluxes (step 3 in figure 1)         
        Pv1=invC1*lnv1;
        Pv2=invC2*lnv2;
        Pv3=invC3*lnv3;
        Pv5=invC5*lnv5;
        Pv6=invC6*lnv6;
        Pv8=invC8*lnv8;
        
        Pv1(1)=exp(Pv1(1));Pv2(1)=exp(Pv2(1));Pv6(1)=exp(Pv6(1));
        Pv3(1)=exp(Pv3(1));Pv8(1)=exp(Pv8(1));Pv5(1)=exp(Pv5(1));
        PaRC=[Pv1(1) Pv2(1) Pv3(1) Pv5(1) Pv6(1) Pv8(1)];
        PaKO=[Pv1(2:end)' Pv2(2:end)' Pv3(2:end)' Pv5(2:end)' Pv6(2:end)' Pv8(2:end)'];
   RCmin=min(PaRC);RCmax=max(PaRC);KOmin=min(PaKO);KOmax=max(PaKO);
 g(2)=RCmin;g(3)=RCmax;g(4)=KOmin;g(5)=KOmax; % parameter bounds for dependent parameters

   param=[Pv1' Pv2' Pv3' param11 param12 Pv5' Pv6' param19 param20 Pv8' param24 param25]; % complete set of parameters

%% compute objective function (step 4 in figure 1)
      options=odeset('AbsTol',1e-6,'RelTol',1e-8);
      time=tData;X0 = yData(1,:);
      try 
          [tPre, yPre] = ode15s(@returnVelocity, time, X0, options, param);
          dy=abs(xx-yPre);
          LS=sqrt(sum(sum(dy.^2))/(ro*co)); % root mean square error in concentration fitting
      catch
          LS=1e5; % stiffness point is assigned a large value for objective function
      end
