# Supplementary material for: Incremental parameter estimation of kinetic metabolic network models
Source: BMC Syst Biol. 2012 Nov 21;6:142. doi: 10.1186/1752-0509-6-142 (PMC3568022; doi:10.1186/1752-0509-6-142)
Supplement: Additional file 1 — Incremental Estimation Code. Additional file 1 contains MATLAB codes for the parameter estimations in the two case studies: branched pathway model and L. lactis pathway model. [file 1752-0509-6-142-S1.zip › Incremental_Estimation_JIA_2012_BMC_Systems_Biology/Lactis/simuDe/Main_ParaEsti.m]

% usage: parameter estimation using simultaneous method and minimizing slope error in L.lactis pathway.
% output: ess_report (contain optimization results) 
% update: Aug.15.2012

close all;clear all;clc
load Lactis_Results;  load Splinedata;
startTime=cputime;
[ro,co]=size(yData);

X1=xx(:,1);X2=xx(:,2);X3=xx(:,3);
X4=xx(:,4);X5=xx(:,5);X6=xx(:,6);
G6P = xx(:,1);FBP = xx(:,2);PGA3 = xx(:,3);
PEP = xx(:,4);Pyruvate = xx(:,5);Lactate = xx(:,6);
Glucose = ppval(GlucoseSpline, tData);ATP = ppval(ATPSpline, tData);Pi = ppval(PiSpline, tData);
lnGlu=log(Glucose);lnATP=log(ATP);lnPi=log(Pi);

%% ========================= parameter tuning in eSSM toolbox ===========================

problem.f='PE_MinDeLS'; % mfile containing the objective function
problem.x_L=1*[0 -5 -5 -5 ... % lower bounds for parameters to be estimated    
    0 -5 -5 0 -5 -5 0  0 ... 
    0 -5 0 -5 -5 -5 0  0 ...
    0 -5 -5 0  0];     
problem.x_U=1*[50 5  5  5 ... % upper bounds for parameters to be estimated
    50 5 5 50 5 5 50 5 ...
    50 5 50 5 5 5 50 5 ...
    50 5 5 50 5];
problem.vtr=2.6671 ; % objective function value to be reached

opts.maxeval=1e25; % maximum number of function evaluations
opts.ndiverse=2500; % number of solutions generated by the diversificator in the initial stage
opts.strategy=3; % robust strategy
%opts.maxtime=1.5*3600; % maximum optimization time in seconds
 
opts.initiate=1;

opts.local.solver=0; % switch off the local solver at the end of each iteration
opts.local.finish='fmincon'; % apply local search (fmincon) to the best solution found once the optimization is finished
opts.local.iterprint=1;
opts.local.distance_filter=0;% deactivate distance filter for local search
%========================= end of parameter tuning =====================

Results=ess_kernel(problem,opts);
parameter=Results.xbest % estimated parameters

time_ga = cputime-startTime; 
fprintf('optimization takes %g seconds.\n',time_ga);

%% calculate errors in concentration and slope fittings 

options=odeset('AbsTol',1e-6,'RelTol',1e-8);
time=tData;X0 = yData(1,:);
[tSim, ySim] = ode15s(@returnVelocity, time, X0, options, parameter);

dy=abs(xx-ySim);
rmLS=sqrt(sum(sum(dy.^2))/(ro*co)) % root mean square error in concentration fitting

param=parameter;
v1 = param(1)*(Glucose.^param(2)).*(G6P.^param(3)).*(PEP.^param(4));
v2= param(5)*(G6P.^param(6)).*(ATP.^param(7));
v3= param(8)*(FBP.^param(9)).*(Pi.^param(10));
v4 = param(11)*(PEP.^param(12));
v5 = param(13)*(PGA3.^param(14));
v6 = param(15)*(FBP.^param(16)).*(PEP.^param(17)).*(Pi.^param(18)) ;
v7 = param(19)*(PEP.^param(20));
v8 = param(21)*(Pyruvate.^param(22)).*(FBP.^param(23)) ;
v9 = param(24)*(Pyruvate.^param(25));

vG6P=v1-v2;
vFBP=v2-v3;
vP3GA=2*v3+v4-v5;
vPEP=-v1-v4+v5-v6-v7;
vPyr=v1+v6-v8-v9;
vLac=v8; % 6*9

slope=[vG6P vFBP vP3GA vPEP vPyr vLac];
de=abs(slope-xdot);
rmdeLS=sqrt(sum(sum(de.^2))/(ro*co)) % root mean square error in slope fitting

nRows = 2;
nCols = 3;
figure; % plot concentration fitting: data versus simulated data

subplot(nRows,nCols,1)
plot(tData, yData(:,1), 'kx', 'linewidth', 2);
hold on;
plot(tSim, ySim(:,1) , 'linewidth', 2);
title('X1'),legend('data','sim'),
xlabel('time'),ylabel('concentration');
hold off;

subplot(nRows,nCols,2)
plot(tData, yData(:,2), 'kx', 'linewidth', 2);
hold on;
plot(tSim,  ySim(:,2), 'linewidth', 2);
title('X2'),legend('data','sim'),
xlabel('time'),ylabel('concentration');
hold off;

subplot(nRows,nCols,3)
plot(tData, yData(:,3), 'kx', 'linewidth', 2);
hold on;
plot(tSim,  ySim(:,3), 'linewidth', 2);
title('X3'),legend('data','sim'),
xlabel('time'),ylabel('concentration');
hold off;

subplot(nRows,nCols,4)
plot(tData, yData(:,4), 'kx', 'linewidth', 2);
hold on;
plot(tSim, ySim(:,4), 'linewidth', 2);
title('X4'),legend('data','sim'),
xlabel('time'),ylabel('concentration');
hold off;

subplot(nRows,nCols,5)
plot(tData, yData(:,5), 'kx', 'linewidth', 2);
hold on;
plot(tSim,  ySim(:,5) , 'linewidth', 2);
title('X5'),legend('data','sim'),
xlabel('time'),ylabel('concentration');
hold off;

subplot(nRows,nCols,6)
plot(tData, yData(:,6), 'kx', 'linewidth', 2);
hold on;
plot(tSim,  ySim(:,6) , 'linewidth', 2);
title('X6'),legend('data','sim'),
xlabel('time'),ylabel('concentration');
hold off;
