# Supplementary material for: Incremental parameter estimation of kinetic metabolic network models
Source: BMC Syst Biol. 2012 Nov 21;6:142. doi: 10.1186/1752-0509-6-142 (PMC3568022; doi:10.1186/1752-0509-6-142)
Supplement: Additional file 1 — Incremental Estimation Code. Additional file 1 contains MATLAB codes for the parameter estimations in the two case studies: branched pathway model and L. lactis pathway model. [file 1752-0509-6-142-S1.zip › Incremental_Estimation_JIA_2012_BMC_Systems_Biology/Lactis/simuDe/PE_MinDeLS.m]

function deLS=PE_MinDeLS(param)
% objective function file for slope error minimization

load Lactis_Results;  load Splinedata;
[ro,co]=size(yData);

X1=xx(:,1);X2=xx(:,2);X3=xx(:,3);
X4=xx(:,4);X5=xx(:,5);X6=xx(:,6);
G6P = xx(:,1);FBP = xx(:,2);PGA3 = xx(:,3);
PEP = xx(:,4);Pyruvate = xx(:,5);Lactate = xx(:,6);
Glucose = ppval(GlucoseSpline, tData);ATP = ppval(ATPSpline, tData);Pi = ppval(PiSpline, tData);

vG6P = param(1)*(Glucose.^param(2)).*(G6P.^param(3)).*(PEP.^param(4))...
    -param(5)*(G6P.^param(6)).*(ATP.^param(7));
vFBP = param(5)*(G6P.^param(6)).*(ATP.^param(7))...
    - param(8)*(FBP.^param(9)).*(Pi.^param(10));
vP3GA = 2*param(8)*(FBP.^param(9)).*(Pi.^param(10)) ...
    + param(11)*(PEP.^param(12)) ...
    -param(13)*(PGA3.^param(14));
vPEP = param(13)*(PGA3.^param(14))...
    -param(1)*(Glucose.^param(2)).*(G6P.^param(3)).*(PEP.^param(4)) ...
    -param(11)*(PEP.^param(12)) ...
    -param(15)*(FBP.^param(16)).*(PEP.^param(17)).*(Pi.^param(18)) ...
    -param(19)*(PEP.^param(20));
vPyruvate = param(1)*(Glucose.^param(2)).*(G6P.^param(3)).*(PEP.^param(4)) ...
    + param(15)*(FBP.^param(16)).*(PEP.^param(17)).*(Pi.^param(18))...
    -param(21)*(Pyruvate.^param(22)).*(FBP.^param(23)) ...
    -param(24)*(Pyruvate.^param(25));
vLactate = param(21)*(Pyruvate.^param(22)).*(FBP.^param(23));

SimSlope = [vG6P vFBP vP3GA vPEP vPyruvate vLactate];
RealSlope=xdot;de=abs(SimSlope-RealSlope);
deLS=sqrt(sum(sum(de.^2))/(ro*co)); % root mean square error in slope fitting
