# Supplementary material for: Incremental parameter estimation of kinetic metabolic network models
Source: BMC Syst Biol. 2012 Nov 21;6:142. doi: 10.1186/1752-0509-6-142 (PMC3568022; doi:10.1186/1752-0509-6-142)
Supplement: Additional file 1 — Incremental Estimation Code. Additional file 1 contains MATLAB codes for the parameter estimations in the two case studies: branched pathway model and L. lactis pathway model. [file 1752-0509-6-142-S1.zip › Incremental_Estimation_JIA_2012_BMC_Systems_Biology/readme.txt]

******************************************************************************************************************************************************************************************
 Incremental parameter estimation of kinetic metabolic network models    
           
 Code development and Copyright:          Gengjie JIA and Rudiyanto GUNAWAN                                                     
 E-mails:                                 jiagengjie@nus.edu.sg and rudi.gunawan@chem.ethz.ch                                     
 Date: 		                          16-Sep-2012 
 Application:                             MATLAB         
******************************************************************************************************************************************************************************************


INCLUDED FILES
___________________________________________________________________________________________________________________________________________________________________________________________

The file package should contain the following:

1) readme.txt -- this file

2) Branch -- the case studies of a generic branched pathway model

	2.1) CompleteData -- the case studies with complete measurement

		2.1.1) Noise_PolyfitCenSlope -- the case studies using 10% noisy data with polynominal smoothing and central difference gradient (slope approximation)

			 incrDe_Noi_cen -- a folder containing the case study using the incremental method by minimizing slope error
				Branch_Results.mat -- data file 
				Central_Diff.m -- Central Difference Gradient to approximate time-course slopes
				GMA_Model.m -- the ODE model
				Main_ParaEsti.m -- main file for parameter estimation
				Main_ProdData.m -- main file for in silico data generation (to get Branch_Results.mat)
				PE_MinDeLS.m -- objective function for parameter estimation 
			 incrODE_Noi_cen -- a folder for the case study using the proposed incremental method by minimizing concentration error
				Branch_Results.mat -- data file 
				Central_Diff.m -- Central Difference Gradient to approximate time-course slopes
				GMA_Model.m -- the ODE model
				Main_ParaEsti.m -- main file for parameter estimation
				Main_ProdData.m -- main file for in silico data generation (to get Branch_Results.mat)
				PE_MinLS.m -- objective function for parameter estimation
			 simuDe_Noi_cen -- a folder for the case study using simultaneous method by minimizing slope error
				Branch_Results.mat -- data file 
				Central_Diff.m -- Central Difference Gradient to approximate time-course slopes
				GMA_Model.m -- the ODE model
				Main_ParaEsti.m -- main file for parameter estimation
				Main_ProdData.m -- main file for in silica data generation (to get Branch_Results.mat)
				PE_MinDeLS.m -- objective function for parameter estimation
			 simuODE_Noi_cen -- a folder for the case study using simultaneous method by minimizing concentration error
				Branch_Results.mat -- data file 
				Central_Diff.m -- Central Difference Gradient to approximate time-course slopes
				GMA_Model.m -- the ODE model
				Main_ParaEsti.m -- main file for parameter estimation
				Main_ProdData.m -- main file for in silico data generation (to get Branch_Results.mat)
				PE_MinLS.m -- objective function for parameter estimation

		2.1.2) NoiseFree_CenSlope -- the case studies using noise-free data and central difference gradient (slope approximation)

			 incrDe_noNoi_cen -- a folder for the case study using the proposed incremental method by minimizing slope error
				Branch_Results.mat -- data file 
				Central_Diff.m -- Central Difference Gradient to approximate time-course slopes
				GMA_Model.m -- the ODE model
				Main_ParaEsti.m -- main file for parameter estimation
				Main_ProdData.m -- main file for in silico data generation (to get Branch_Results.mat)
				PE_MinDeLS.m -- objective function for parameter estimation 
			 incrODE_noNoi_cen -- a folder for the case study using the proposed incremental method by minimizing concentration error
				Branch_Results.mat -- data file 
				Central_Diff.m -- Central Difference Gradient to approximate time-course slopes
				GMA_Model.m -- the ODE model
				Main_ParaEsti.m -- main file for parameter estimation
				Main_ProdData.m -- main file for in silico data generation (to get Branch_Results.mat)
				PE_MinLS.m -- objective function for parameter estimation
			 simuDe_noNoi_cen -- a folder for the case study using simultaneous method by minimizing slope error
				Branch_Results.mat -- data file 
				Central_Diff.m -- Central Difference Gradient to approximate time-course slopes
				GMA_Model.m -- the ODE model
				Main_ParaEsti.m -- main file for parameter estimation
				Main_ProdData.m -- main file for in silico data generation (to get Branch_Results.mat)
				PE_MinDeLS.m -- objective function for parameter estimation
			 simuODE_noNoi_cen -- a folder for the case study using simultaneous method by minimizing concentration error
				Branch_Results.mat -- data file 
				Central_Diff.m -- Central Difference Gradient to approximate time-course slopes
				GMA_Model.m -- the ODE model
				Main_ParaEsti.m -- main file for parameter estimation
				Main_ProdData.m -- main file for in silico data generation (to get Branch_Results.mat)
				PE_MinLS.m --objective function for parameter estimation

		2.1.3) NoiseFree_TrueSlope -- the case studies using noise-free data and analytical slopes (true slopes)

			 incrDe_noNoi_tru -- a folder for the case study using the proposed incremental method by minimizing slope error
				Branch_Results.mat -- data file 
				Central_Diff.m -- Central Difference Gradient to approximate time-course slopes
				GMA_Model.m -- the ODE model
				Main_ParaEsti.m -- main file for parameter estimation
				Main_ProdData.m -- main file for in silico data generation (to get Branch_Results.mat)
				PE_MinDeLS.m -- objective function for parameter estimation
			 incrODE_noNoi_tru -- a folder for the case study using the proposed incremental method by minimizing concentration error
				Branch_Results.mat -- data file 
				Central_Diff.m -- Central Difference Gradient to approximate time-course slopes
				GMA_Model.m -- the ODE model
				Main_ParaEsti.m -- main file for parameter estimation
				Main_ProdData.m -- main file for in silico data generation (to get Branch_Results.mat)
				PE_MinLS.m --objective function for parameter estimation
			 simuDe_noNoi_tru -- a folder for the case study using simultaneous method by minimizing slope error
				Branch_Results.mat -- data file 
				Central_Diff.m -- Central Difference Gradient to approximate time-course slopes
				GMA_Model.m -- the ODE model
				Main_ParaEsti.m -- main file for parameter estimation
				Main_ProdData.m -- main file for in silico data generation (to get Branch_Results.mat)
				PE_MinDeLS.m -- objective function for parameter estimation
			 simuODE_noNoi_tru -- a folder for the case study using simultaneous method by minimizing concentration error
				Branch_Results.mat -- data file 
				Central_Diff.m -- Central Difference Gradient to approximate time-course slopes
				GMA_Model.m -- the ODE model
				Main_ParaEsti.m -- main file for parameter estimation
				Main_ProdData.m -- main file for in silico data generation (to get Branch_Results.mat)
				PE_MinLS.m --objective function for parameter estimation

	2.2) X3miss -- the case studies with missing X3 measurements

			 incrDe_X3 -- a folder for the case study using the proposed incremental method by minimizing slope error
				Branch_Results.mat -- data file 
				Central_Diff.m -- Central Difference Gradient to approximate time-course slopes
				GMA_Model.m -- the ODE model
				Main_ParaEsti.m -- main file for parameter estimation
				Main_ProdData.m -- main file for in silico data generation (to get Branch_Results.mat and poly_cof.mat)
				PE_MinDeLS.m -- objective function for parameter estimation 
				poly_cof.mat -- data file of polynomial coefficient 
				returnVelocity3.m -- ODE of X3
			 incrODE_X3 -- a folder for the case study using the proposed incremental method by minimizing concentration error
				Branch_Results.mat -- data file 
				Central_Diff.m -- Central Difference Gradient to approximate time-course slopes
				GMA_Model.m -- the ODE model
				Main_ParaEsti.m -- main file for parameter estimation
				Main_ProdData.m -- main file for in silico data generation (to get Branch_Results.mat and poly_cof.mat)
				PE_MinLS.m -- objective function for parameter estimation 
				poly_cof.mat -- data file of polynomial coefficient 
				returnVelocity3.m -- ODE of X3
			 simuDe_X3 -- a folder for the case study using simultaneous method by minimizing slope error
				Branch_Results.mat -- data file 
				Central_Diff.m -- Central Difference Gradient to approximate time-course slopes
				GMA_Model.m -- the ODE model
				Main_ParaEsti.m -- main file for parameter estimation
				Main_ProdData.m -- main file for in silico data generation (to get Branch_Results.mat and poly_cof.mat)
				PE_MinDeLS.m -- objective function for parameter estimation 
				poly_cof.mat -- data file of polynomial coefficient 
				returnVelocity3.m -- ODE of X3
			 simuODE_X3 -- a folder for the case study using simultaneous method by minimizing concentration error
				Branch_Results.mat -- data file 
				Central_Diff.m -- Central Difference Gradient to approximate time-course slopes
				GMA_Model.m -- the ODE model
				Main_ParaEsti.m -- main file for parameter estimation
				Main_ProdData.m -- main file for in silico data generation (to get Branch_Results.mat and poly_cof.mat)
				PE_MinLS.m -- objective function for parameter estimation 
				poly_cof.mat -- data file of polynomial coefficient 
				returnVelocity3.m -- ODE of X3

3) Lactis -- the case studies of L.lactis pathway model

			 incrDe -- a folder for the case study using the proposed incremental method by minimizing slope error
				Central_Diff.m -- Central Difference Gradient to approximate time-course slopes
				Lactis_Results.mat -- data file 
				Main_ParaEsti.m -- main file for parameter estimation
				PE_MinDeLS.m -- objective function for parameter estimation 
				returnVelocity.m -- theODE model
				Splinedata.mat -- data file of spline coefficient for off-line variables
			 incrODE -- a folder for the case study using the proposed incremental method by minimizing concentration error
				Central_Diff.m -- Central Difference Gradient to approximate time-course slopes
				Lactis_Results.mat -- data file 
				Main_ParaEsti.m -- main file for parameter estimation
				PE_MinLS.m -- objective function for parameter estimation 
				returnVelocity.m -- theODE model
				Splinedata.mat -- data file of spline coefficient for off-line variables
			 simuDe -- a folder for the case study using simultaneous method by minimizing slope error
				Central_Diff.m -- Central Difference Gradient to approximate time-course slopes
				Lactis_Results.mat -- data file 
				Main_ParaEsti.m -- main file for parameter estimation
				PE_MinDeLS.m -- objective function for parameter estimation 
				returnVelocity.m -- theODE model
				Splinedata.mat -- data file of spline coefficient for off-line variables
			 simuODE -- a folder for the case study using simultaneous method by minimizing concentration error
				Central_Diff.m -- Central Difference Gradient to approximate time-course slopes
				Lactis_Results.mat -- data file 
				Main_ParaEsti.m -- main file for parameter estimation
				PE_MinLS.m -- objective function for parameter estimation 
				returnVelocity.m -- theODE model
				Splinedata.mat -- data file of spline coefficient for off-line variables


_____________________________________________________________________________________________________________________________________________________________________________________

HOW TO RUN
_____________________________________________________________________________________________________________________________________________________________________________________


1) Install eSSM GO toolbox:

	1.1) Go to the webpage: http://www.iim.csic.es/~gingproc/ssmGO.html
	1.2) Download the preferred version: PUBLIC RELEASE SSm R2010A
	1.3) Request password from the corresponding author of eSSM GO.
	1.4) Check the \docs directory for installation notes and help 
        1.5) Start a Matlab session
	1.6) Go to the root folder where you unzipped the toolbox
	1.7) Type "ssm_startup" in command window
	1.8) Start to use the SSm GO Toolbox (see tutorial to know how to implement optimization problems)

References:

Egea, J.A., Balsa-Canto, E., Garc�a, M.S.G., Banga, J.R. (2009) Dynamic optimization of nonlinear processes with an enhanced scatter search method. Industrial & Engineering Chemistry Research 49(9): 4388-4401.

Egea, J.A., Mart�, R., Banga, J.R. (2010) An evolutionary method for complex-process optimization. Computers & Operations Research 37(2): 315-324.


2) Incremental parameter estimations:

	2.1) Go to the desired case-study folder
	2.2) Run Main_ProdData.m to obtain the data (this is an optional step, since the data files have been provided in the folder.)
	2.3) Run Main_ParaEsti.m to estimate parameters and produce optimization results. 


_____________________________________________________________________________________________________________________________________________________________________________________
